# Supplementary material for: Insight into the Gas-Induced Phase Transformations in a 2D Switching Coordination Network via Coincident Gas Sorption and In Situ PXRD
Source: ACS Mater Lett. 2024 Jan 23;6(2):666–73. doi: 10.1021/acsmaterialslett.3c01520 (PMC10848331; doi:10.1021/acsmaterialslett.3c01520)
Supplement: Supplementary file 2 — tz3c01520_si_002.cif [file tz3c01520_si_002.cif]

data_sql-1-Ni-NCS-2C2H4
# start Validation Reply Form
_vrf_ATOM007_sql-1-Ni-NCS-2C2H4
;
RESPONSE: 'Structure was solved by Rietveld refinement and molecular simulation, 
resulting in some alerts A remained'
;
# end Validation Reply Form
_chemical_formula_moiety          '0.5(C44 H32 Ni2 N12 S4), 2(C2 H4)'
_chemical_formula_sum             'C26 H24 Ni N6 S2'
_chemical_formula_weight          543.33
_cell_length_a  13.6523
_cell_length_b  11.3710
_cell_length_c  20.9026
_cell_angle_alpha 90
_cell_angle_beta  101.3155
_cell_angle_gamma 90
_cell_volume 3181.9
_cell_formula_units_Z             4
_cell_measurement_temperature     169
_exptl_crystal_colour_primary     blue
_exptl_crystal_density_diffrn     1.13
_exptl_crystal_description        powder
_diffrn_measurement_device_type   'Empyrean'
_diffrn_radiation_type            CuK\a
_diffrn_radiation_wavelength      1.5418
_diffrn_ambient_temperature       169
_space_group_crystal_system       'monoclinic'
_space_group_IT_number            15
_space_group_name_H-M_alt         'C 1 2/c 1'
_space_group_name_Hall            '-C 2yc'
loop_
_symmetry_equiv_pos_as_xyz
  x,y,z
  -x,y,-z+1/2
  -x,-y,-z
  x,-y,z+1/2
  x+1/2,y+1/2,z
  -x+1/2,y+1/2,-z+1/2
  -x+1/2,-y+1/2,-z
  x+1/2,-y+1/2,z+1/2
loop_
_atom_site_label
_atom_site_type_symbol
_atom_site_fract_x
_atom_site_fract_y
_atom_site_fract_z
_atom_site_U_iso_or_equiv
_atom_site_adp_type
_atom_site_occupancy
N1     N     0.40744   0.24232   0.16137   0.01000  Uiso   1.00
C1     C     0.44705   0.23638   0.10580   0.01000  Uiso   1.00
H1     H     0.52672   0.22749   0.10938   0.01100  Uiso   1.00
C2     C     0.30532   0.24424   0.15421   0.01000  Uiso   1.00
H2     H     0.27081   0.24724   0.19669   0.01100  Uiso   1.00
C3     C     0.24233   0.24817   0.09217   0.01000  Uiso   1.00
H3     H     0.16319   0.25185   0.09137   0.01100  Uiso   1.00
C4     C     0.28139   0.24779   0.03392   0.01000  Uiso   1.00
C5     C     0.38667   0.24010   0.04291   0.01000  Uiso   1.00
H4    H     0.42459   0.23607   0.00213   0.01100  Uiso   1.00
C6    C     0.58768   0.00348   0.25966   0.01000  Uiso   1.00
H5    H     0.65811   0.04951   0.26715   0.01100  Uiso   1.00
C7    C     0.58910  -0.12110   0.26074   0.01000  Uiso   1.00
H6    H     0.65987  -0.16648   0.26887   0.01100  Uiso   1.00
C8    C     0.48872  -0.38608   0.30494   0.01000  Uiso   1.00
H7    H     0.47828  -0.34097   0.34866   0.01100  Uiso   1.00
C9    C     0.48714  -0.51068   0.30366   0.01000  Uiso   1.00
H8    H     0.47183  -0.55328   0.34652   0.01100  Uiso   1.00
S1    S     0.72208   0.37572   0.13244   0.01000  Uiso   1.00
N2    N     0.61513   0.24030   0.21290   0.01000  Uiso   1.00
C10    C     0.66197   0.30146   0.17838   0.01000  Uiso   1.00
C11    C     0.15825   0.52608   0.09457   0.00000  Uiso   1.00
C12    C     0.25043   0.54302   0.12841   0.00000  Uiso   1.00
H9    H     0.13820   0.55489   0.04421   0.00000  Uiso   1.00
H10    H     0.10257   0.48322   0.11709   0.00000  Uiso   1.00
H11    H     0.27058   0.51417   0.17877   0.00000  Uiso   1.00
H12    H     0.30603   0.58581   0.10580   0.00000  Uiso   1.00
Ni1    Ni    0.50000   0.24539   0.25000   0.01000  Uiso   1.00
N3    N     0.50000   0.06598   0.25000   0.01000  Uiso   1.00
C13    C     0.50000  -0.18633   0.25000   0.01000  Uiso   1.00
C14    C     0.50000  -0.32072   0.25000   0.01000  Uiso   1.00
N4    N     0.50000  -0.57518   0.25000   0.01000  Uiso   1.00
