# Supplementary material for: Insight into the Gas-Induced Phase Transformations in a 2D Switching Coordination Network via Coincident Gas Sorption and In Situ PXRD
Source: ACS Mater Lett. 2024 Jan 23;6(2):666–73. doi: 10.1021/acsmaterialslett.3c01520 (PMC10848331; doi:10.1021/acsmaterialslett.3c01520)
Supplement: Supplementary file 5 — tz3c01520_si_005.cif [file tz3c01520_si_005.cif]

data_sql-1-Ni-NCS-4C2H6
# start Validation Reply Form
_vrf_ATOM007_sql-1-Ni-NCS-4C2H6
;
RESPONSE: 'Structure was solved by Rietveld refinement and molecular simulation, 
resulting in some alerts A remained'
;
# end Validation Reply Form
_chemical_formula_moiety          '0.5(C44 H32 Ni2 N12 S4), 4(C2 H6)'
_chemical_formula_sum             'C30 H40 Ni N6 S2'
_chemical_formula_weight          607.50
_cell_length_a  13.3825
_cell_length_b  11.3811
_cell_length_c  22.3559
_cell_angle_alpha 90
_cell_angle_beta  105.5596
_cell_angle_gamma 90
_cell_volume 3280.2
_cell_formula_units_Z             4
_cell_measurement_temperature     185
_exptl_crystal_colour_primary     blue
_exptl_crystal_density_diffrn     1.23
_exptl_crystal_description        powder
_diffrn_measurement_device_type   'Empyrean'
_diffrn_radiation_type            CuK\a
_diffrn_radiation_wavelength      1.5418
_diffrn_ambient_temperature       185
_space_group_crystal_system       'monoclinic'
_space_group_IT_number            15
_space_group_name_H-M_alt         'C 1 2/c 1'
_space_group_name_Hall            '-C 2yc'
loop_
_symmetry_equiv_pos_as_xyz
  x,y,z
  -x,y,-z+1/2
  -x,-y,-z
  x,-y,z+1/2
  x+1/2,y+1/2,z
  -x+1/2,y+1/2,-z+1/2
  -x+1/2,-y+1/2,-z
  x+1/2,-y+1/2,z+1/2
loop_
_atom_site_label
_atom_site_type_symbol
_atom_site_fract_x
_atom_site_fract_y
_atom_site_fract_z
_atom_site_U_iso_or_equiv
_atom_site_adp_type
_atom_site_occupancy
N1     N    -0.09237   0.21707   0.65947   0.01000  Uiso   1.00
C1     C    -0.05008   0.23339   0.61005   0.01000  Uiso   1.00
H1     H     0.03207   0.23866   0.61784   0.01100  Uiso   1.00
C2     C    -0.19742   0.22091   0.64687   0.01000  Uiso   1.00
H2     H    -0.23483   0.21140   0.68411   0.01100  Uiso   1.00
C3     C    -0.26042   0.23154   0.58554   0.01000  Uiso   1.00
H3     H    -0.34197   0.23097   0.58025   0.01100  Uiso   1.00
C4     C    -0.21891   0.24213   0.53325   0.01000  Uiso   1.00
C5     C    -0.11042   0.24434   0.54813   0.01000  Uiso   1.00
H4    H    -0.06999   0.25517   0.51250   0.01100  Uiso   1.00
C6    C     0.04708   0.45911   0.71370   0.01000  Uiso   1.00
H5    H     0.08438   0.41299   0.68426   0.01100  Uiso   1.00
C7    C     0.04931   0.58380   0.71396   0.01000  Uiso   1.00
H6    H     0.08799   0.62955   0.68523   0.01100  Uiso   1.00
C8    C    -0.09186   0.85001   0.73523   0.01000  Uiso   1.00
H7    H    -0.16545   0.80481   0.72266   0.01100  Uiso   1.00
C9    C    -0.09033   0.97472   0.73444   0.01000  Uiso   1.00
H8    H    -0.16423   1.01728   0.71925   0.01100  Uiso   1.00
S1    S     0.23740   0.15522   0.63556   0.01000  Uiso   1.00
N2    N     0.12426   0.21160   0.72492   0.01000  Uiso   1.00
C10    C     0.17385   0.18505   0.68601   0.01000  Uiso   1.00
C11    C    -0.34459   0.07297  -0.01636   0.00000  Uiso   1.00
C12    C    -0.36708   0.04243   0.04481   0.00000  Uiso   1.00
H9    H    -0.30040   0.00069  -0.03070   0.00000  Uiso   1.00
H10    H    -0.41814   0.08648  -0.05303   0.00000  Uiso   1.00
H11    H    -0.29818   0.15490  -0.01098   0.00000  Uiso   1.00
H12    H    -0.29350   0.02956   0.08152   0.00000  Uiso   1.00
H13    H    -0.41159   0.11442   0.05882   0.00000  Uiso   1.00
H14    H    -0.41326  -0.03950   0.03953   0.00000  Uiso   1.00
C13    C     0.02869   0.07512   0.09922   0.00000  Uiso   1.00
C14    C    -0.07816   0.10164   0.05722   0.00000  Uiso   1.00
H15    H    -0.11105   0.02134   0.03116   0.00000  Uiso   1.00
H16    H    -0.12978   0.13139   0.08565   0.00000  Uiso   1.00
H17    H    -0.07301   0.17185   0.02376   0.00000  Uiso   1.00
H18    H     0.08267   0.05305   0.07088   0.00000  Uiso   1.00
H19    H     0.05832   0.15259   0.12872   0.00000  Uiso   1.00
H20    H     0.02403  -0.00021   0.12966   0.00000  Uiso   1.00
Ni1   Ni    0.00000   0.21685   0.75000   0.01000  Uiso   1.00
N3    N     0.00000   0.39661   0.75000   0.01000  Uiso   1.00
C15    C     0.00000   0.64900   0.75000   0.01000  Uiso   1.00
C16    C     0.00000   0.78466   0.75000   0.01000  Uiso   1.00
N4    N     0.00000   1.03924   0.75000   0.01000  Uiso   1.00
